# Supplementary material for: A growing pandemic: A review of Nosema parasites in globally distributed domesticated and native bees
Source: PLoS Pathog. 2020 Jun 18;16(6):e1008580. doi: 10.1371/journal.ppat.1008580 (PMC7302437; doi:10.1371/journal.ppat.1008580)
Supplement: S1 Table — Species of Nosema infecting different bee species with the location and corresponding citation. (XLSX) [file ppat.1008580.s001.xlsx]

## Sheet: Sheet1
Fungal Pathogen	Host	Citations	Location	Citation number	PCR	Microscopy
Nosema apis
	Apis cerana	Chen et al. 2009	China	18	X
	Apis cerana	Chen et al. 2009	Taiwan	18	X
	Apis cerana	Chen et al. 2009	Japan	18	X
	Apis mellifera	Pacini et al. 2016	Argentina	28	X	X
	Apis mellifera	Williams et al. 2007	Canada	29	X
	Apis mellifera	Whitaker et al. 2011	Turkey	30	X
	Apis mellifera	Chauzat et al. 2007	France	31	X
	Apis mellifera	Giersch et al. 2008	Australia	32	X
	Apis mellifera	Rangel et al. 2018	Dominica	33	X
	Apis mellifera	Gatehouse & Malone 1998	New Zealand	34	X
	Apis mellifera	Tapaszti et al. 2008	Hungary	35	X
	Apis mellifera	Klee et al. 2007	Denmark	16	RFLP
	Apis mellifera	Klee et al. 2007	Germany	16	RFLP
	Apis mellifera	Klee et al. 2007	Ireland	16	RFLP
	Apis mellifera	Klee et al. 2007	Italy	16	RFLP
	Apis mellifera	Klee et al. 2007	Sweeden	16	RFLP
	Apis mellifera	Klee et al. 2007	Northern Ireland	16	RFLP
	Apis mellifera intermissa	Higes et al. 2009	Algeria	36	X
	Apis mellifera jemenitica	Haddad et al. 2018	Yemen	37	X
	Apis mellifera scutellata	Strauss et al. 2013	South Africa	38	X
	Apis mellifera scutellata	Fries et al. 2003	Zimbabwe	39	X
	Apis mellifera scutellata	Calderón et al. 2008	Costa Rica	40	X
	Apis mellifera scutellata	Guzman-Novoa et al. 2011	Mexico	41	X
	Bombus morio	Bravi et al. 2019	Argentina	42	X	X
Nosema bombi
	Apis spp.	Vavilova et a.l 2017	India	43
	Bombus affinis	Cameron et al 2011	Illinois and one in Indiana	44	X	X
	Bombus affinis	Cordes et al. 2011	U.S.	24	X	X
	Bombus appositus	Blaker et al. 2014	Arizona	37	X	X
	Bombus auricomus	Cordes et al. 2011	U.S.	24	X	X
	Bombus bifaius	Cordes et al. 2011	U.S.	24	X	X
	Bombus bifarius	Blaker et al. 2014	Arizona	45	X	X
	Bombus bimaculatus	Kissinger et al. 2011	illinois	46	X
	Bombus bimaculatus	Cordes et al. 2011	U.S.	24	X	X
	Bombus californicus	Cordes et al. 2011	U.S.	24	X	X
	Bombus caliginosus	Kissinger et al. 2011	CA/OR	46	X
	Bombus centralis	Blaker et al. 2014	Arizona	45	X	X
	Bombus centralis	Cordes et al. 2011	U.S.	24	X	X
	Bombus citrinus	Kissinger et al. 2011	illinois	46	X
	Bombus consobrinus	Vavilova et al 2015	Russia	23	X
	Bombus diligens	Gallot-Lavallee et al 2016	Mexico	22	X
	Bombus ephippiatus	Gallot-Lavallee et al 2016	Mexico	22	X
	Bombus fernaldae	Cordes et al. 2011	U.S.	24	X	X
	Bombus fervidus	Kissinger et al. 2011	CA/OR	46	X
	Bombus fervidus	Gallot-Lavallee et al 2016	Mexico	22	X
	Bombus fervidus	Cordes et al. 2011	U.S.	24	X	X
	Bombus flavifrons	Cordes et al. 2011	U.S.	24	X	X
	Bombus frigidus	Cordes et al. 2011	U.S.	24	X	X
	Bombus friseanus	Li et al 2012	Sichuan, Inner Mongolia	47	X
	Bombus griseocollis	Kissinger et al. 2011	illinois	46	X
	Bombus griseocollis	Cordes et al. 2011	U.S.	24	X	X
	Bombus hortorum	Evison et al 2012	England	48	X
	Bombus hortorum	Shykoff and Schmid-Hempel 1991	Switzerland	49		X
	Bombus hortorum	Vavilova et al 2015	Russia	23	X
	Bombus huntii	Blaker et al. 2014	Arizona	45	X	X
	Bombus huntii	Cordes et al. 2011	U.S.	24	X	X
	Bombus hypnorum	Shykoff and Schmid-Hempel 1991	Switzerland	49		X
	Bombus hypnorum	Vavilova et al 2015	Russia	23	X
	Bombus impatiens	Cordes et al. 2011	U.S.	24	X	X
	Bombus impetuosus	Li et al 2012	Sichuan, Inner Mongolia	47	X
	Bombus insularis	Cordes et al. 2011	U.S.	24	X	X
	Bombus lapidarius	Evison et al 2012	England	48	X
	Bombus lapidarius	Shykoff and Schmid-Hempel 1991	Switzerland	49		X
	Bombus lucorum	Vavilova et al 2015	Russia	23	X
	Bombus marrisoni	Blaker et al. 2014	Arizona	45	X	X
	Bombus melanopygus	Kissinger et al. 2011	CA/OR	46	X
	Bombus melanopygus	Cordes et al. 2011	U.S.	24	X	X
	Bombus mixtus	Cordes et al. 2011	U.S.	24	X	X
	Bombus nevadensis	Blaker et al. 2014	Arizona	45	X	X
	Bombus occidentalis	Cameron et al 2011	intermountain west and Rocky Mountain	44	X	X
	Bombus occidentalis	Blaker et al. 2014	Arizona	45	X	X
	Bombus occidentalis	Cordes et al. 2011	U.S.	24	X	X
	Bombus pascuorum	Evison et al 2012	England	48	X
	Bombus pascuorum	Shykoff and Schmid-Hempel 1991	Switzerland	49		X
	Bombus patagiatus	Li et al 2012	Sichuan, Inner Mongolia	47	X
	Bombus pensylvanicus	Kissinger et al. 2011, Cameron et al 2011, Gallot-Lavallee et al 2016	illinois, Gulf states and in the western portion of the Midwest, Mexico	46,44,22	X
	Bombus pensylvanicus	Cordes et al. 2011	U.S.	24	X	X
	Bombus perplexus	Cordes et al. 2011	U.S.	24	X	X
	Bombus pratorum	Evison et al 2012	England	48	X
	Bombus rufocintus	Cordes et al. 2011	U.S.	24	X	X
	Bombus rufofasciatus	Li et al 2012	Gansu, China	47	X
	Bombus rupestris	Vavilova et al 2015	Russia	23	X
	Bombus schrencki	Vavilova et al 2015	Russia	23	X
	Bombus sichellii	Vavilova et al 2015	Russia	23	X
	Bombus sitkensis	Kissinger et al. 2011	CA/OR	46	X
	Bombus sitkensis	Cordes et al. 2011	U.S.	24	X	X
	Bombus sporadicus	Vavilova et al 2015	Russia	23	X
	Bombus spp.	SZENTGYÖRGYI et al 2011	Poland	50	X
	Bombus spp.	SZENTGYÖRGYI et al 2011	Russia	50	X
	Bombus suckleyi	Cordes et al. 2011	U.S.	24	X	X
	Bombus terrestris	Murray et al 2013	Ireland	51		X
	Bombus terrestris	Evison et al 2012	England	48	X
	Bombus terrestris	AYTEK‹N et al 2002	Turkey	52	X
	Bombus terrestris/lucorum	Shykoff and Schmid-Hempel 1991	Switzerland	49		X
	Bombus terricola	Cameron et al 2011	northeastern and highelevation Appalachian Mountain sites	44	X	X
	Bombus terricola	Cordes et al. 2011	U.S.	24	X	X
	Bombus trifasciatus	Vavilova et al 2017	India	43	X
	Bombus vagans	kissinger et al 2011	illinois	46	X
	Bombus vosnesenkii	Cordes et al. 2011	U.S.	24	X	X
	Bombus weisi	Gallot-Lavallee et al 2016	Mexico	22	X
Nosema ceranae
	Andrena flavipes	Muller et al 2019	Berlin, Germany	21	X
	Andrena nitida	Muller et al 2019	Berlin, Germany	21	X
	Andrena subopaca	Muller et al 2019	Berlin, Germany	21	X
	Andrena ventralis	Ravoet 2014	Belgium	13
	Anthophora plumipes	Muller et al 2019	Berlin, Germany	21	X
	Apis cerana	Chaimanee et al 2010	Thailand	53	X
	Apis cerana	Chen et al 2009	China	18	X
	Apis cerana	Chen et al 2009	Taiwan	18	X
	Apis cerana	Chen et al 2009	Japan	18	X
	Apis cerana	Fries et al 1996, Ravoet 2014	China, Belgium	15,13		X
	Apis cerana	Botías et al 2012	Solomon Islands	54	X
	Apis cerana	Botías et al 2012	Inodenesia	54	X
	Apis cerana	Botías et al 2012	Vietnam	54	X
	Apis cerana	Botías et al 2012	South Korea	54	X
	Apis dorsata	Chaimanee et al 2010	Thailand	53	X
	Apis florea	Chaimanee et al 2010	Thailand	53	X
	Apis koschevnikovi	Botías et al 2012	Inodenesia	54	X
	Apis mellifera	Tapaszti et al 2008	Hungary	35	X
	Apis mellifera intermissa	Higes et al 2009	Algeria	36	X
	Apis mellifera jemenitica	Haddad et al 2018	Yemen	37	X
	Apis mellifera scutellata	Calderón et al 2008	Costa Rica	40	X
	Apis mellifera scutellata	Guzman-Novoa et al 2011	Mexico	41	X
	Apis mellifera	Chaimanee et al 2010	Thailand	53	X
	Apis mellifera	Yoshiyama & Kimura 2011	Japan	55	X
	Apis mellifera	Soroker et al 2011	Israel	56	X
	Apis mellifera	Whitaket et al 2011	Turkey	30	X
	Apis mellifera	Invernizzi et al 2009	Uruguay	57	X
	Apis mellifera	Chauzat et al 2007	France	31	X
	Apis mellifera	Giersch et al 2008	Australia	32	X
	Apis mellifera	Mohammadian et al 2019	Iran	58	X
	Apis mellifera	Ütük et al 2019	Azerbaijan	59	X
	Apis mellifera	Haddad 2014	Jordan	60	X
	Apis mellifera	Cornelissen et al 2011	Benin	61	X
	Apis mellifera	Rangel et al 2018	Dominica	22	X
	Apis mellifera	Rangel et al 2013	Belize	62	X
	Apis mellifera	Martínez et al 2012	Chile	63	X
	Apis mellifera	Williams et al 2007	Canada	29	X
	Apis mellifera	Klee et al. 2007	Brazil	16	RFLP
	Apis mellifera	Klee et al. 2007	Denmark	16	RFLP
	Apis mellifera	Klee et al. 2007	Finland	16	RFLP
	Apis mellifera	Klee et al. 2007	Germany	16	RFLP
	Apis mellifera	Klee et al. 2007	Greece	16	RFLP
	Apis mellifera	Klee et al. 2007	Italy	16	RFLP
	Apis mellifera	Klee et al. 2007	Serbia	16	RFLP
	Apis mellifera	Klee et al. 2007	Spain	16	RFLP
	Apis mellifera	Gajger et al 2010	Croatia	64	X	X
	Apis mellifera	Botías et al 2012	Solomon Islands	54	X
	Apis mellifera	Furst et al 2014	Great Britain	4
	Apis mellifera	Chen et al 2007	US	65
	Apis mellifera jemenitica	Ansari et al 2017	Saudi Arabia	66	X
	Apis spp	Vavilova et al 2017	India	43	X
	Apis spp	Wanjama et al 2016	Kenya	67
	Bombus atratus	Plischuk et al 2009	Argentina	68	X	X
	Bombus atratus	Arbulo et al 2015	Uruguay	69	X
	Bombus atratus	Gamboa et al 2015	Colombia	70	X
	Bombus bellicosus	Plischuk et al 2009	Argentina	68	X
	Bombus bellicosus	Arbulo et al 2015	Uruguay	69	X
	Bombus brasiliensis	Bravi et al 2019	Argentina	42	X	X
	Bombus ephippiatus	Gallot-Lavallee et al 2016	Mexico	22	X
	Bombus hortorum	Graystock et al 2013	England	71	X
	Bombus hypnorum	Graystock et al 2013	England	71	X
	Bombus impetuosus	Li et al 2011	Sichuan, Inner Mongolia	47
	Bombus lapidarius	Graystock et al 2013	England	71	X
	Bombus lapidarius	Muller et al 2019	Berlin, Germany	21	X
	Bombus lucorum	Graystock et al 2013	England	71	X
	Bombus medius	Gallot-Lavallee et al 2016	Mexico	22	X
	Bombus morio	Plischuk et al 2009	Argentina	71	X	X
	Bombus morio	Bravi et al 2019	Argentina	42	X	X
	Bombus pascuorum	Graystock et al 2013	England	71	X
	Bombus pascuroum	Muller et al 2019	Berlin, Germany	21	X
	Bombus pauloenis	Bravi et al 2019	Argentina	42	X	X
	Bombus pratorum	Graystock et al 2013	England	65	X
	Bombus pullatus	Gallot-Lavallee et al 2016	Mexico	22	X
	Bombus remotus	Li et al 2011	Sichuan, Inner Mongolia	47
	Bombus sibiricus	Li et al 2011	Sichuan, Inner Mongolia	47
	Bombus steindachneri	Gallot-Lavallee et al 2016	Mexico	22	X
	Bombus terrestris	Furst et al 2014	Great Britain	4
	Bombus terrestris	Muller et al 2019	Berlin, Germany	21	X
	Bombus waltoni	Li et al 2011	Qinghai, China	47
	Bombus weisi	Gallot-Lavallee et al 2016	Mexico	22	X
	Chelostoma campanularum	Muller et al 2019	Berlin, Germany	21	X
	Colletes daviesanus	Muller et al 2019	Berlin, Germany	21	X
	Halictus subauratus	Muller et al 2019	Berlin, Germany	21	X
	Heriades truncorum	Ravoet 2014	Belgium	13
	Heriades truncorum	Muller et al 2019	Berlin, Germany	21	X
	Hyaleus communis	Muller et al 2019	Berlin, Germany	21	X
	Lasioglossum calceatum	Muller et al 2019	Berlin, Germany	21	X
	Lasioglossum pauxillum	Muller et al 2019	Berlin, Germany	21	X
	Lasioglossum sexstrigatum	Muller et al 2019	Berlin, Germany	21	X
	Melipona fasciculata	Porrini et al 2017	Brazil	72	X
	Melipona mandacaia	Porrini et al 2017	Brazil	72	X
	Melipona marginata	Porrini et al 2017	Brazil	72	X
	Melipona quadrifasciata anthidioides	Porrini et al 2017	Brazil	72	X
	Melipona rufiventris	Porrini et al 2017	Brazil	72	X
	Melitta nigricans	Muller et al 2019	Berlin, Germany	21	X
	Osmia bicornis	Ravoet 2014	Belgium	13
	Osmia caerulescens	Muller et al 2019	Berlin, Germany	21	X
	Osmia cornuta	Ravoet 2014	Belgium	13
	Scaptotrigona jujuyensis	Porrini et al 2017	Argentina	72	X
	Tetragonisca fiebrigi	Porrini et al 2017	Argentina	72	X
Nosema neumanni
	Apis mellifera	Chemurot et al 2017	Uganda	12	X	X
Nosema cf. thomsoni	Andrena vaga	Ravoet 2014	Belgium	13
Nosema spp	Bombus ephippiatus	Gallot-Lavallee et al 2016	Mexico	22	X
	Bombus weisi	Gallot-Lavallee et al 2016	Mexico	22	X
	Bombus huntii	Gallot-Lavallee et al 2016	Mexico	22	X
	Bombus pensylvanicus	Gallot-Lavallee et al 2016	Mexico	22	X
	Bombus diligens	Gallot-Lavallee et al 2016	Mexico	22	X
	Bombus wilmattae	Gallot-Lavallee et al 2016	Mexico	22	X
	Bombus trinominatus	Gallot-Lavallee et al 2016	Mexico	22	X
	Bombus brachycephalus	Gallot-Lavallee et al 2016	Mexico	22	X
	Bombus macgregori	Gallot-Lavallee et al 2016	Mexico	22	X
	Bombus fervidus	Gallot-Lavallee et al 2016	Mexico	22	X
	Bombus medius	Gallot-Lavallee et al 2016	Mexico	22	X
	Bombus pullatus	Gallot-Lavallee et al 2016	Mexico	22	X
